# Supplementary material for: The distribution of the genus Sphecodes Latreille (Hymenoptera, Halictidae) of the Arabian Peninsula and surrounding countries with description of hitherto unknown female of S. atlanticus Warncke, 1992 and male of S. dathei Schwarz, 2010
Source: Zookeys. 2019 Aug 20;872:13–40. doi: 10.3897/zookeys.872.35361 (PMC6711934; doi:10.3897/zookeys.872.35361)
Supplement: XML Treatment for Sphecodes alternatus [file zookeys.872.35361-treatment1.xml]

<!DOCTYPE tp:taxon-treatment
  PUBLIC "-//TaxonX//DTD Taxonomic Treatment Publishing DTD v0 20100105//EN" "tax-treatment-NSO.dtd">
<tp:taxon-treatment xmlns:tp="http://www.plazi.org/taxpub"><tp:treatment-meta><kwd-group><label>Taxon classification</label><kwd><named-content xmlns:xlink="http://www.w3.org/1999/xlink" content-type="kingdom">Animalia</named-content></kwd><kwd><named-content xmlns:xlink="http://www.w3.org/1999/xlink" content-type="order">Hymenoptera</named-content></kwd><kwd><named-content xmlns:xlink="http://www.w3.org/1999/xlink" content-type="family">Halictidae</named-content></kwd></kwd-group><mixed-citation publication-type="journal"><person-group><name><surname>Astafurova</surname><given-names>Yulia V.</given-names></name><name><surname>Proshchalykin</surname><given-names>Maxim Yu.</given-names></name><name><surname>Schwarz</surname><given-names>Maximilian</given-names></name></person-group><article-title>The distribution of the genus <italic><tp:taxon-name><tp:taxon-name-part taxon-name-part-type="genus" reg="Sphecodes">Sphecodes</tp:taxon-name-part></tp:taxon-name></italic> Latreille (<tp:taxon-name><tp:taxon-name-part taxon-name-part-type="order">Hymenoptera</tp:taxon-name-part></tp:taxon-name>, <tp:taxon-name><tp:taxon-name-part taxon-name-part-type="family">Halictidae</tp:taxon-name-part></tp:taxon-name>) of the Arabian Peninsula and surrounding countries with description of hitherto unknown female of <italic><tp:taxon-name><tp:taxon-name-part taxon-name-part-type="genus" reg="Sphecodes">S.</tp:taxon-name-part> <tp:taxon-name-part taxon-name-part-type="species" reg="atlanticus">atlanticus</tp:taxon-name-part></tp:taxon-name></italic> Warncke, 1992 and male of <italic><tp:taxon-name><tp:taxon-name-part taxon-name-part-type="genus" reg="Sphecodes">S.</tp:taxon-name-part> <tp:taxon-name-part taxon-name-part-type="species" reg="dathei">dathei</tp:taxon-name-part></tp:taxon-name></italic> Schwarz, 2010</article-title><source>Zookeys</source><day>20</day><month>8</month><year>2019</year><volume>872</volume><fpage>13</fpage><lpage>40</lpage><pub-id pub-id-type="doi">10.3897/zookeys.872.35361</pub-id></mixed-citation></tp:treatment-meta><tp:nomenclature><tp:taxon-name><object-id xmlns:xlink="http://www.w3.org/1999/xlink" content-type="arpha" xlink:type="simple">C46A4EBF76A657D3964CC99B537BC064</object-id>
              <tp:taxon-name-part taxon-name-part-type="genus" reg="Sphecodes">Sphecodes</tp:taxon-name-part>
              <tp:taxon-name-part taxon-name-part-type="species" reg="alternatus">alternatus</tp:taxon-name-part>
            </tp:taxon-name><tp:taxon-authority>Smith, 1853</tp:taxon-authority><tp:nomenclature-citation-list><tp:nomenclature-citation><tp:taxon-name>
                  <tp:taxon-name-part taxon-name-part-type="genus" reg="Sphecodes">Sphecodes</tp:taxon-name-part> <tp:taxon-name-part taxon-name-part-type="species" reg="alternatus">alternatus</tp:taxon-name-part></tp:taxon-name><comment>Smith, 1853: 36, ♀ (syntypes: ♀♀, Albania; <named-content xmlns:xlink="http://www.w3.org/1999/xlink" content-type="dwc:institutional_code" xlink:type="simple">NHMUK</named-content>).</comment></tp:nomenclature-citation><tp:nomenclature-citation><tp:taxon-name>
                  <tp:taxon-name-part taxon-name-part-type="genus" reg="Sphecodes">Sphecodes</tp:taxon-name-part> <tp:taxon-name-part taxon-name-part-type="species" reg="punctiventris">punctiventris</tp:taxon-name-part></tp:taxon-name><comment>Hagens, 1882; <tp:taxon-name><tp:taxon-name-part taxon-name-part-type="genus" reg="Sphecodes">S.</tp:taxon-name-part> <tp:taxon-name-part taxon-name-part-type="species" reg="gracilior">gracilior</tp:taxon-name-part></tp:taxon-name> Morawitz, 1893; <tp:taxon-name><tp:taxon-name-part taxon-name-part-type="genus" reg="Sphecodes">S.</tp:taxon-name-part> <tp:taxon-name-part taxon-name-part-type="species" reg="antigae">antigae</tp:taxon-name-part></tp:taxon-name> Tournier, 1901; <tp:taxon-name><tp:taxon-name-part taxon-name-part-type="genus" reg="Sphecodes">S.</tp:taxon-name-part> <tp:taxon-name-part taxon-name-part-type="species" reg="reticulatus">reticulatus</tp:taxon-name-part> <tp:taxon-name-part taxon-name-part-type="infraspecific-rank">var.</tp:taxon-name-part> <tp:taxon-name-part taxon-name-part-type="variety" reg="algeriensis">algeriensis</tp:taxon-name-part></tp:taxon-name> Alfken, 1914; <tp:taxon-name><tp:taxon-name-part taxon-name-part-type="genus" reg="Sphecodes">S.</tp:taxon-name-part> <tp:taxon-name-part taxon-name-part-type="species" reg="alternatus">alternatus</tp:taxon-name-part> <tp:taxon-name-part taxon-name-part-type="subspecies" reg="lindbergi">lindbergi</tp:taxon-name-part></tp:taxon-name> Pittioni, 1950 (Synonyms).</comment></tp:nomenclature-citation></tp:nomenclature-citation-list></tp:nomenclature><tp:treatment-sec sec-type="diagnosis" id="SECID0EASAG"><title>Diagnosis.</title><p>See <xref ref-type="bibr" rid="B13">Astafurova et al. 2018a</xref>: 6.</p></tp:treatment-sec><tp:treatment-sec sec-type="material" id="SECID0EKSAG"><title>Material examined.</title><p>ISRAEL: 1 ♀, Rehovot s.l., 29.IV.1975, K.M. Guichard (<named-content xmlns:xlink="http://www.w3.org/1999/xlink" content-type="dwc:institutional_code" xlink:type="simple">NHMUK</named-content> 013380375); JORDAN: 1 ♀, 10 km N Petra, 3.V.1996, M. Halada (<named-content xmlns:xlink="http://www.w3.org/1999/xlink" content-type="dwc:institutional_code" xlink:type="simple">OLBL</named-content>/<named-content xmlns:xlink="http://www.w3.org/1999/xlink" content-type="dwc:institutional_code" xlink:type="simple">OLBL</named-content>/PCMS).</p></tp:treatment-sec><tp:treatment-sec sec-type="Published records" id="SECID0ECTAG"><title>Published records.</title><p><xref ref-type="bibr" rid="B50">Warncke 1992</xref>: 47, map (Israel, Syria); <xref ref-type="bibr" rid="B3">Ascher and Pickering 2019</xref> (Israel).</p></tp:treatment-sec><tp:treatment-sec sec-type="distribution" id="SECID0EQTAG"><title>Distribution.</title><p>Israel, *Jordan, Syria; North Africa, South and Central Europe, Russia (east to Khakassia Republic), Turkey, Caucasus, Iran, Central Asia, Kazakhstan, NW China.</p></tp:treatment-sec><ref-list><ref id="B13"><mixed-citation xmlns:xlink="http://www.w3.org/1999/xlink" xlink:type="simple"><person-group><name name-style="western"><surname>Astafurova</surname><given-names>YuV</given-names></name><name name-style="western"><surname>Proshchalykin</surname><given-names>MYu</given-names></name><name name-style="western"><surname>Engel</surname><given-names>MS</given-names></name></person-group> (<year>2018a</year>) <article-title>The cuckoo bee genus <italic><tp:taxon-name><tp:taxon-name-part taxon-name-part-type="genus">Sphecodes</tp:taxon-name-part></tp:taxon-name></italic> Latreille, 1804 in Kazakhstan (<tp:taxon-name><tp:taxon-name-part taxon-name-part-type="order">Hymenoptera</tp:taxon-name-part></tp:taxon-name>: <tp:taxon-name><tp:taxon-name-part taxon-name-part-type="family">Halictidae</tp:taxon-name-part></tp:taxon-name>).</article-title><source>Far Eastern Entomologist</source><volume>369</volume>: <fpage>1</fpage>–<lpage>47</lpage>. <ext-link xlink:type="simple" ext-link-type="doi" xlink:href="10.25221/fee.369.1">https://doi.org/10.25221/fee.369.1</ext-link></mixed-citation></ref><ref id="B50"><mixed-citation xmlns:xlink="http://www.w3.org/1999/xlink" xlink:type="simple"><person-group><name name-style="western"><surname>Warncke</surname><given-names>K</given-names></name></person-group> (<year>1992</year>) <article-title>Die westpaläarktischen Arten der Bienengattung <italic><tp:taxon-name><tp:taxon-name-part taxon-name-part-type="genus">Sphecodes</tp:taxon-name-part></tp:taxon-name></italic> Latr.</article-title><source>Bericht der Naturforschende Gesellschaft Augsburg</source><volume>52</volume>: <fpage>9</fpage>–<lpage>64</lpage>.</mixed-citation></ref><ref id="B3"><mixed-citation xmlns:xlink="http://www.w3.org/1999/xlink" xlink:type="simple"><person-group><name name-style="western"><surname>Ascher</surname><given-names>JS</given-names></name><name name-style="western"><surname>Pickering</surname><given-names>J</given-names></name></person-group> (<year>2019</year>) Discover Life bee species guide and world checklist (<tp:taxon-name><tp:taxon-name-part taxon-name-part-type="order">Hymenoptera</tp:taxon-name-part></tp:taxon-name>: <tp:taxon-name><tp:taxon-name-part taxon-name-part-type="superfamily">Apoidea</tp:taxon-name-part></tp:taxon-name>: <tp:taxon-name><tp:taxon-name-part taxon-name-part-type="clade">Anthophila</tp:taxon-name-part></tp:taxon-name>). <ext-link xlink:type="simple" ext-link-type="uri" xlink:href="http://www.discoverlife.org/mp/20q?guide=Apoidea_species">http://www.discoverlife.org/mp/20q?guide=Apoidea_species</ext-link> [Accessed 20 March 2018]</mixed-citation></ref></ref-list></tp:taxon-treatment>
