# Supplementary material for: The distribution of the genus Sphecodes Latreille (Hymenoptera, Halictidae) of the Arabian Peninsula and surrounding countries with description of hitherto unknown female of S. atlanticus Warncke, 1992 and male of S. dathei Schwarz, 2010
Source: Zookeys. 2019 Aug 20;872:13–40. doi: 10.3897/zookeys.872.35361 (PMC6711934; doi:10.3897/zookeys.872.35361)
Supplement: XML Treatment for Sphecodes atlanticus [file zookeys.872.35361-treatment2.xml]

<!DOCTYPE tp:taxon-treatment
  PUBLIC "-//TaxonX//DTD Taxonomic Treatment Publishing DTD v0 20100105//EN" "tax-treatment-NSO.dtd">
<tp:taxon-treatment xmlns:tp="http://www.plazi.org/taxpub"><tp:treatment-meta><kwd-group><label>Taxon classification</label><kwd><named-content xmlns:xlink="http://www.w3.org/1999/xlink" content-type="kingdom">Animalia</named-content></kwd><kwd><named-content xmlns:xlink="http://www.w3.org/1999/xlink" content-type="order">Hymenoptera</named-content></kwd><kwd><named-content xmlns:xlink="http://www.w3.org/1999/xlink" content-type="family">Halictidae</named-content></kwd></kwd-group><mixed-citation publication-type="journal"><person-group><name><surname>Astafurova</surname><given-names>Yulia V.</given-names></name><name><surname>Proshchalykin</surname><given-names>Maxim Yu.</given-names></name><name><surname>Schwarz</surname><given-names>Maximilian</given-names></name></person-group><article-title>The distribution of the genus <italic><tp:taxon-name><tp:taxon-name-part taxon-name-part-type="genus" reg="Sphecodes">Sphecodes</tp:taxon-name-part></tp:taxon-name></italic> Latreille (<tp:taxon-name><tp:taxon-name-part taxon-name-part-type="order">Hymenoptera</tp:taxon-name-part></tp:taxon-name>, <tp:taxon-name><tp:taxon-name-part taxon-name-part-type="family">Halictidae</tp:taxon-name-part></tp:taxon-name>) of the Arabian Peninsula and surrounding countries with description of hitherto unknown female of <italic><tp:taxon-name><tp:taxon-name-part taxon-name-part-type="genus" reg="Sphecodes">S.</tp:taxon-name-part> <tp:taxon-name-part taxon-name-part-type="species" reg="atlanticus">atlanticus</tp:taxon-name-part></tp:taxon-name></italic> Warncke, 1992 and male of <italic><tp:taxon-name><tp:taxon-name-part taxon-name-part-type="genus" reg="Sphecodes">S.</tp:taxon-name-part> <tp:taxon-name-part taxon-name-part-type="species" reg="dathei">dathei</tp:taxon-name-part></tp:taxon-name></italic> Schwarz, 2010</article-title><source>Zookeys</source><day>20</day><month>8</month><year>2019</year><volume>872</volume><fpage>13</fpage><lpage>40</lpage><pub-id pub-id-type="doi">10.3897/zookeys.872.35361</pub-id></mixed-citation></tp:treatment-meta><tp:nomenclature><tp:taxon-name><object-id xmlns:xlink="http://www.w3.org/1999/xlink" content-type="arpha" xlink:type="simple">F3062642680F57EA9FB353FA0E5078C1</object-id>
              <tp:taxon-name-part taxon-name-part-type="genus" reg="Sphecodes">Sphecodes</tp:taxon-name-part>
              <tp:taxon-name-part taxon-name-part-type="species" reg="atlanticus">atlanticus</tp:taxon-name-part>
            </tp:taxon-name><tp:taxon-authority>Warncke, 1992</tp:taxon-authority><xref ref-type="fig" rid="F2">Figures 5</xref><xref ref-type="fig" rid="F3">, 9</xref><xref ref-type="fig" rid="F3">, 10</xref><xref ref-type="fig" rid="F5">, 19</xref><xref ref-type="fig" rid="F7">, 22</xref><tp:nomenclature-citation-list><tp:nomenclature-citation><tp:taxon-name>
                  <tp:taxon-name-part taxon-name-part-type="genus" reg="Sphecodes">Sphecodes</tp:taxon-name-part> <tp:taxon-name-part taxon-name-part-type="species" reg="atlanticus">atlanticus</tp:taxon-name-part></tp:taxon-name><comment>Warncke, 1992: 25, Abb. 17, ♂ (holotype: ♂, Algeria: Hoggar-Geb., Guelta; <named-content xmlns:xlink="http://www.w3.org/1999/xlink" content-type="dwc:institutional_code" xlink:type="simple">OLBL</named-content>/PCMS), examined.</comment></tp:nomenclature-citation></tp:nomenclature-citation-list></tp:nomenclature><tp:treatment-sec sec-type="diagnosis" id="SECID0EAWAG"><title>Diagnosis.</title><p>This species is similar to the Trans-Palaearctic <italic><tp:taxon-name><tp:taxon-name-part taxon-name-part-type="genus" reg="Sphecodes">Sphecodes</tp:taxon-name-part> <tp:taxon-name-part taxon-name-part-type="species" reg="scabricollis">scabricollis</tp:taxon-name-part></tp:taxon-name></italic> Wesmael, 1835 owing to the flat genal area, the developed preoccipital lateral carina, the densely punctate head and mesoscutum, the size and shape of male antennal tyloids, and in the similar gonostylar shape. However, <italic><tp:taxon-name><tp:taxon-name-part taxon-name-part-type="genus" reg="Sphecodes">S.</tp:taxon-name-part> <tp:taxon-name-part taxon-name-part-type="species" reg="atlanticus">atlanticus</tp:taxon-name-part></tp:taxon-name></italic> differs from <italic><tp:taxon-name><tp:taxon-name-part taxon-name-part-type="genus" reg="Sphecodes">S.</tp:taxon-name-part> <tp:taxon-name-part taxon-name-part-type="species" reg="scabricollis">scabricollis</tp:taxon-name-part></tp:taxon-name></italic> by a number of characters outlined in Table <xref ref-type="table" rid="T2">2</xref>. In addition to presence of preoccipital lateral carina, <italic><tp:taxon-name><tp:taxon-name-part taxon-name-part-type="genus" reg="Sphecodes">S.</tp:taxon-name-part> <tp:taxon-name-part taxon-name-part-type="species" reg="atlanticus">atlanticus</tp:taxon-name-part></tp:taxon-name></italic> clearly differs from the <italic><tp:taxon-name><tp:taxon-name-part taxon-name-part-type="genus" reg="Sphecodes"/><tp:taxon-name-part taxon-name-part-type="species" reg="gibbus">gibbus</tp:taxon-name-part></tp:taxon-name></italic> species group (<italic><tp:taxon-name><tp:taxon-name-part taxon-name-part-type="genus" reg="Sphecodes">S.</tp:taxon-name-part> <tp:taxon-name-part taxon-name-part-type="species" reg="anatolicus">anatolicus</tp:taxon-name-part></tp:taxon-name></italic> Warncke, 1922, <italic><tp:taxon-name><tp:taxon-name-part taxon-name-part-type="genus" reg="Sphecodes">S.</tp:taxon-name-part> <tp:taxon-name-part taxon-name-part-type="species" reg="gibbus">gibbus</tp:taxon-name-part></tp:taxon-name></italic> (Linnaeus, 1758), <italic><tp:taxon-name><tp:taxon-name-part taxon-name-part-type="genus" reg="Sphecodes">S.</tp:taxon-name-part> <tp:taxon-name-part taxon-name-part-type="species" reg="nippon">nippon</tp:taxon-name-part></tp:taxon-name></italic> Meyer, 1922, <italic><tp:taxon-name><tp:taxon-name-part taxon-name-part-type="genus" reg="Sphecodes">S.</tp:taxon-name-part> <tp:taxon-name-part taxon-name-part-type="species" reg="rufiventris">rufiventris</tp:taxon-name-part></tp:taxon-name></italic> (Panzer, 1798), <italic><tp:taxon-name><tp:taxon-name-part taxon-name-part-type="genus" reg="Sphecodes">S.</tp:taxon-name-part> <tp:taxon-name-part taxon-name-part-type="species" reg="schenckii">schenckii</tp:taxon-name-part></tp:taxon-name></italic> Hagens, 1882, <italic><tp:taxon-name><tp:taxon-name-part taxon-name-part-type="genus" reg="Sphecodes">S.</tp:taxon-name-part> <tp:taxon-name-part taxon-name-part-type="species" reg="tadschicus">tadschicus</tp:taxon-name-part></tp:taxon-name></italic> Blüthgen in Popov, 1935; see <xref ref-type="bibr" rid="B13">Astafurova et al. 2018a</xref>) by a short distance from top of head to upper margin of lateral ocellus (2 lateral ocellar diameters as seen in dorsal view, versus those with a long vertex where this distance is at most 2.5–3.0 diameters).</p><table-wrap id="T2" position="float" orientation="portrait"><label>Table 2.</label><caption><p>Differences between <italic><tp:taxon-name><tp:taxon-name-part taxon-name-part-type="genus" reg="Sphecodes">Sphecodes</tp:taxon-name-part> <tp:taxon-name-part taxon-name-part-type="species" reg="atlanticus">atlanticus</tp:taxon-name-part></tp:taxon-name></italic> Warncke, 1992 and <italic><tp:taxon-name><tp:taxon-name-part taxon-name-part-type="genus" reg="Sphecodes">S.</tp:taxon-name-part> <tp:taxon-name-part taxon-name-part-type="species" reg="scabricollis">scabricollis</tp:taxon-name-part></tp:taxon-name></italic> Wesmael, 1835.</p></caption><table id="TID0ETACI" rules="all"><tbody><tr><th rowspan="1" colspan="1">Characters</th><th rowspan="1" colspan="1">
                      <italic><tp:taxon-name><tp:taxon-name-part taxon-name-part-type="genus" reg="Sphecodes">Sphecodes</tp:taxon-name-part> <tp:taxon-name-part taxon-name-part-type="species" reg="atlanticus">atlanticus</tp:taxon-name-part></tp:taxon-name></italic>
                    </th><th rowspan="1" colspan="1">
                      <italic><tp:taxon-name><tp:taxon-name-part taxon-name-part-type="genus" reg="Sphecodes">Sphecodes</tp:taxon-name-part> <tp:taxon-name-part taxon-name-part-type="species" reg="scabricollis">scabricollis</tp:taxon-name-part></tp:taxon-name></italic>
                    </th></tr><tr><td rowspan="1" colspan="3">
                      <bold>Both sexes</bold>
                    </td></tr><tr><td rowspan="1" colspan="1">Distance from top of head to upper margin of lateral ocellus as seen in frontal and dorsal views</td><td rowspan="1" colspan="1">about one lateral ocellar diameters (Fig. <xref ref-type="fig" rid="F2">5</xref>)</td><td rowspan="1" colspan="1">about two lateral ocellar diameters (Fig. <xref ref-type="fig" rid="F2">3</xref>)</td></tr><tr><td rowspan="1" colspan="1">Propodeal triangle/metaposnotum</td><td rowspan="1" colspan="1">equal (in female) or longer (in male) than mesoscutellum (Figs <xref ref-type="fig" rid="F3">9</xref>, <xref ref-type="fig" rid="F3">10</xref>)</td><td rowspan="1" colspan="1">distinctly shorter than mesoscutellum (Figs <xref ref-type="fig" rid="F3">8</xref>)</td></tr><tr><td rowspan="1" colspan="1">Metasomal terga</td><td rowspan="1" colspan="1">with coarser and denser punctures (Fig. <xref ref-type="fig" rid="F5">19</xref>)</td><td rowspan="1" colspan="1">with fine and sparser punctures, especially on T1 (Fig. <xref ref-type="fig" rid="F5">18</xref>)</td></tr><tr><td rowspan="1" colspan="3">
                      <bold>Male</bold>
                    </td></tr><tr><td rowspan="1" colspan="1">Mesoscutum</td><td rowspan="1" colspan="1">punctures separated by at most 1.5–2.0 puncture diameters; polished between punctures (Fig. <xref ref-type="fig" rid="F3">9</xref>)</td><td rowspan="1" colspan="1">areolate (Fig. <xref ref-type="fig" rid="F3">8</xref>)</td></tr><tr><td rowspan="1" colspan="1">Genitalia</td><td rowspan="1" colspan="1">gonocoxite dorsally with weak impression; gonostylar process longer (Fig. <xref ref-type="fig" rid="F7">22</xref>)</td><td rowspan="1" colspan="1">gonocoxite dorsally without impression; gonostylar process shorter (Fig. <xref ref-type="fig" rid="F7">23</xref>)</td></tr><tr><td rowspan="1" colspan="3">
                      <bold>Female</bold>
                    </td></tr><tr><td rowspan="1" colspan="1">Paraocular areas</td><td rowspan="1" colspan="1">with dense pubescence obscuring integument (Fig. <xref ref-type="fig" rid="F2">5</xref>)</td><td rowspan="1" colspan="1">with sparse pubescence not obscuring integument (Fig. <xref ref-type="fig" rid="F2">3</xref>)</td></tr></tbody></table></table-wrap></tp:treatment-sec><tp:treatment-sec sec-type="description" id="SECID0E3ABG"><title>Description of hitherto unknown female.</title><p>Total body length 6.5–8.5 mm. Head (Fig. <xref ref-type="fig" rid="F2">5</xref>) black (except reddish mouthparts); transverse, 1.3 times as wide as long; vertex elevated, distance from top of head to upper margin of lateral ocellus ca. one lateral ocellar diameter as seen in frontal view and ca. two lateral ocellar diameters as seen in dorsal view; F1 and F2 transverse, 0.7–0.8 times as long as wide; F3 as long as wide; face with fine contiguous punctures (10–20 μm), clypeus with shiny interspaces between punctures separated by 0.1–0.5 of a puncture diameter; mandible with an inner tooth; paraocular areas and upper part of gena with dense adpressed, snow-white, plumose pubescence obscuring the integument.</p><fig id="F2" position="float" orientation="portrait"><object-id xmlns:xlink="http://www.w3.org/1999/xlink" content-type="doi" xlink:type="simple">10.3897/zookeys.872.35361.figures2-7</object-id><object-id xmlns:xlink="http://www.w3.org/1999/xlink" content-type="arpha" xlink:type="simple">9FA68450C26752D39DC49A6BF3E9730A</object-id><label>Figures 2–7.</label><caption><p>Head, females, frontal view. <bold>2</bold><italic><tp:taxon-name><tp:taxon-name-part taxon-name-part-type="genus" reg="Sphecodes">Sphecodes</tp:taxon-name-part> <tp:taxon-name-part taxon-name-part-type="species" reg="majalis">majalis</tp:taxon-name-part></tp:taxon-name></italic> Pérez <bold>3</bold><italic><tp:taxon-name><tp:taxon-name-part taxon-name-part-type="genus" reg="Sphecodes">S.</tp:taxon-name-part> <tp:taxon-name-part taxon-name-part-type="species" reg="scabricollis">scabricollis</tp:taxon-name-part></tp:taxon-name></italic> Wesmael <bold>4</bold><italic><tp:taxon-name><tp:taxon-name-part taxon-name-part-type="genus" reg="Sphecodes">S.</tp:taxon-name-part> <tp:taxon-name-part taxon-name-part-type="species" reg="barbatus">barbatus</tp:taxon-name-part></tp:taxon-name></italic> Blüthgen <bold>5</bold><italic><tp:taxon-name><tp:taxon-name-part taxon-name-part-type="genus" reg="Sphecodes">S.</tp:taxon-name-part> <tp:taxon-name-part taxon-name-part-type="species" reg="atlanticus">atlanticus</tp:taxon-name-part></tp:taxon-name></italic> Warncke <bold>6</bold><italic><tp:taxon-name><tp:taxon-name-part taxon-name-part-type="genus" reg="Sphecodes">S.</tp:taxon-name-part> <tp:taxon-name-part taxon-name-part-type="species" reg="rubripes">rubripes</tp:taxon-name-part></tp:taxon-name></italic> Spinola <bold>7</bold><italic><tp:taxon-name><tp:taxon-name-part taxon-name-part-type="genus" reg="Sphecodes">S.</tp:taxon-name-part> <tp:taxon-name-part taxon-name-part-type="species" reg="albilabris">albilabris</tp:taxon-name-part></tp:taxon-name></italic> (Fabricius). Scale bars: 1.0 mm.</p></caption><graphic xmlns:xlink="http://www.w3.org/1999/xlink" xlink:href="zookeys-872-013-g002.jpg" position="float" orientation="portrait" xlink:type="simple" id="oo_327081.jpg"><uri content-type="original_file" xlink:type="simple">https://binary.pensoft.net/fig/327081</uri></graphic></fig><p>Mesosoma black; mesoscutum with coarse punctures (25–50 μm) separated by at most a puncture diameter (Fig. <xref ref-type="fig" rid="F3">10</xref>); mesoscutellum with irregular punctures separated by 0.1–4 puncture diameters; mesepisternum densely reticulate-rugose; propodeal triangle coarsely reticulate-rugose with large shiny, smooth interspaces between wrinkles (Fig. <xref ref-type="fig" rid="F3">10</xref>); lateral parts of propodeum finely and densely strigate or strigate-rugose with granulate interspaces between wrinkles; vertical part of propodeum smooth with coarse and dense punctures; legs reddish or dark brown. Hind wing costal margin with 9–10 hamuli.</p><fig id="F3" position="float" orientation="portrait"><object-id xmlns:xlink="http://www.w3.org/1999/xlink" content-type="doi" xlink:type="simple">10.3897/zookeys.872.35361.figures8-11</object-id><object-id xmlns:xlink="http://www.w3.org/1999/xlink" content-type="arpha" xlink:type="simple">ABAE334087BB544AB109CB692A40B61D</object-id><label>Figures 8–11.</label><caption><p>Mesosoma (<bold>8–10</bold>), dorsal view; lectotype labels (11). <bold>8</bold><italic><tp:taxon-name><tp:taxon-name-part taxon-name-part-type="genus" reg="Sphecodes">Sphecodes</tp:taxon-name-part> <tp:taxon-name-part taxon-name-part-type="species" reg="scabricollis">scabricollis</tp:taxon-name-part></tp:taxon-name></italic> Wesmael, male <bold>9, 10</bold><italic><tp:taxon-name><tp:taxon-name-part taxon-name-part-type="genus" reg="Sphecodes">S.</tp:taxon-name-part> <tp:taxon-name-part taxon-name-part-type="species" reg="atlanticus">atlanticus</tp:taxon-name-part></tp:taxon-name></italic> Warncke (<bold>9</bold> – male, <bold>10</bold> – female) <bold>11</bold><italic><tp:taxon-name><tp:taxon-name-part taxon-name-part-type="genus" reg="Sphecodes">S.</tp:taxon-name-part> <tp:taxon-name-part taxon-name-part-type="species" reg="intermedius">intermedius</tp:taxon-name-part></tp:taxon-name></italic> Blüthgen, label of lectotype. Scale bars: 1.0 mm.</p></caption><graphic xmlns:xlink="http://www.w3.org/1999/xlink" xlink:href="zookeys-872-013-g003.jpg" position="float" orientation="portrait" xlink:type="simple" id="oo_327082.jpg"><uri content-type="original_file" xlink:type="simple">https://binary.pensoft.net/fig/327082</uri></graphic></fig><p>Metasoma (Fig. <xref ref-type="fig" rid="F5">19</xref>) with colouration varying from red on T1–T4 to entirely dark-brown; tergal discs with coarse and dense punctures (20–30 μm/ 0.5–2, sparser on anterior third of T1), marginal zone impunctate except on T1 with dense punctures (10–20 μm / 0.5–2); sterna finely tessellate with coarse setae pores; pygidial plate dull, as wide as metabasitarsus.</p><fig id="F4" position="float" orientation="portrait"><object-id xmlns:xlink="http://www.w3.org/1999/xlink" content-type="doi" xlink:type="simple">10.3897/zookeys.872.35361.figures12-15</object-id><object-id xmlns:xlink="http://www.w3.org/1999/xlink" content-type="arpha" xlink:type="simple">70B23FEE35F258DF80FD3A1A7DF1980E</object-id><label>Figures 12–15.</label><caption><p><italic><tp:taxon-name><tp:taxon-name-part taxon-name-part-type="genus" reg="Sphecodes">Sphecodes</tp:taxon-name-part> <tp:taxon-name-part taxon-name-part-type="species" reg="dathei">dathei</tp:taxon-name-part></tp:taxon-name></italic> Schwarz, male. <bold>12</bold> Head, frontal view <bold>13</bold> antenna, frontal view <bold>14</bold> mesosoma, dorsal view <bold>15</bold> T1, dorsal view. Scale bars: 1.0 mm.</p></caption><graphic xmlns:xlink="http://www.w3.org/1999/xlink" xlink:href="zookeys-872-013-g004.jpg" position="float" orientation="portrait" xlink:type="simple" id="oo_327083.jpg"><uri content-type="original_file" xlink:type="simple">https://binary.pensoft.net/fig/327083</uri></graphic></fig><fig id="F5" position="float" orientation="portrait"><object-id xmlns:xlink="http://www.w3.org/1999/xlink" content-type="doi" xlink:type="simple">10.3897/zookeys.872.35361.figures16-19</object-id><object-id xmlns:xlink="http://www.w3.org/1999/xlink" content-type="arpha" xlink:type="simple">FCD265CE60955B42B2E833A00B24490D</object-id><label>Figures 16–19.</label><caption><p>T1 (<bold>16, 17</bold>), metasoma (<bold>18, 19</bold>), females, dorsal view. <bold>16</bold><italic><tp:taxon-name><tp:taxon-name-part taxon-name-part-type="genus" reg="Sphecodes">Sphecodes</tp:taxon-name-part> <tp:taxon-name-part taxon-name-part-type="species" reg="majalis">majalis</tp:taxon-name-part></tp:taxon-name></italic> Pérez <bold>17</bold><italic><tp:taxon-name><tp:taxon-name-part taxon-name-part-type="genus" reg="Sphecodes">S.</tp:taxon-name-part> <tp:taxon-name-part taxon-name-part-type="species" reg="barbatus">barbatus</tp:taxon-name-part></tp:taxon-name></italic> Blüthgen <bold>18</bold><italic><tp:taxon-name><tp:taxon-name-part taxon-name-part-type="genus" reg="Sphecodes">S.</tp:taxon-name-part> <tp:taxon-name-part taxon-name-part-type="species" reg="scabricollis">scabricollis</tp:taxon-name-part></tp:taxon-name></italic> Wesmael <bold>19</bold><italic><tp:taxon-name><tp:taxon-name-part taxon-name-part-type="genus" reg="Sphecodes">S.</tp:taxon-name-part> <tp:taxon-name-part taxon-name-part-type="species" reg="atlanticus">atlanticus</tp:taxon-name-part></tp:taxon-name></italic> Warncke. Scale bars: 1.0 mm.</p></caption><graphic xmlns:xlink="http://www.w3.org/1999/xlink" xlink:href="zookeys-872-013-g005.jpg" position="float" orientation="portrait" xlink:type="simple" id="oo_327084.jpg"><uri content-type="original_file" xlink:type="simple">https://binary.pensoft.net/fig/327084</uri></graphic></fig></tp:treatment-sec><tp:treatment-sec sec-type="material" id="SECID0EQJBG"><title>Material examined.</title><p>SAUDI ARABIA: 6 ♂♂, Wadi Majarish (below Taif), 12.II.1983, K. Guichard (<named-content xmlns:xlink="http://www.w3.org/1999/xlink" content-type="dwc:institutional_code" xlink:type="simple">NHMUK</named-content> 013380451, 013380453, 013380460, 013380462, 013380466, 013380459); 4 ♂♂, Fayfa, 200 m, 29.I. 1983, K. Guichard (<named-content xmlns:xlink="http://www.w3.org/1999/xlink" content-type="dwc:institutional_code" xlink:type="simple">NHMUK</named-content> 013380452, 013380461, 013380463, 013380464); 1 ♂, Lodar, 800 m, 16.V.1967, K. Guichard (<named-content xmlns:xlink="http://www.w3.org/1999/xlink" content-type="dwc:institutional_code" xlink:type="simple">NHMUK</named-content> 0133804446); 1 ♂, Abu Arish, 26.III.1980, K. Guichard (<named-content xmlns:xlink="http://www.w3.org/1999/xlink" content-type="dwc:institutional_code" xlink:type="simple">NHMUK</named-content> 013380465); 2 ♀♀, 1 ♂, Abu Arish, Jizzan Hot Springs, 25.III.1980, K. Guichard (<named-content xmlns:xlink="http://www.w3.org/1999/xlink" content-type="dwc:institutional_code" xlink:type="simple">NHMUK</named-content> 013380458, 013380441, 013380454), 1 ♂, idem, 28.I.1983 (<named-content xmlns:xlink="http://www.w3.org/1999/xlink" content-type="dwc:institutional_code" xlink:type="simple">NHMUK</named-content> 013380450); 1 ♀, Wadi Maraba, 25.I.1983, 1000 m, K. Guichard (<named-content xmlns:xlink="http://www.w3.org/1999/xlink" content-type="dwc:institutional_code" xlink:type="simple">NHMUK</named-content> 013380457); 1 ♀, Jeddah, Locust Research Station, 17.I.1972, A. Basha (<named-content xmlns:xlink="http://www.w3.org/1999/xlink" content-type="dwc:institutional_code" xlink:type="simple">NHMUK</named-content> 013380442); YEMEN: 1 ♂, Usaifira, 1 mile N Ta’izz, 4.500 ft, 21.XII.1937, H. Scott, E. Britton (<named-content xmlns:xlink="http://www.w3.org/1999/xlink" content-type="dwc:institutional_code" xlink:type="simple">NHMUK</named-content> 013380468), 1 ♂, Wadi Maytam, 12 km SE Ibb, 1600 m, <named-content xmlns:xlink="http://www.w3.org/1999/xlink" content-type="dwc:verbatimCoordinates" xlink:type="simple"><named-content content-type="geo-json" specific-use="{&#34;type&#34;:&#34;Point&#34;,&#34;coordinates&#34;:[44.300000,13.883333]}" id="NCID0EBMBG" xlink:type="simple">13°53'N, 44°18'E</named-content></named-content>, 27.X.2005, J. Halada (<named-content xmlns:xlink="http://www.w3.org/1999/xlink" content-type="dwc:institutional_code" xlink:type="simple">OLBL</named-content>/PCMS); 2 ♀♀, 3 ♂♂, Hawf NE Albhaydah, 200–730 m, <named-content xmlns:xlink="http://www.w3.org/1999/xlink" content-type="dwc:verbatimCoordinates" xlink:type="simple"><named-content content-type="geo-json" specific-use="{&#34;type&#34;:&#34;Point&#34;,&#34;coordinates&#34;:[53.083333,16.883333]}" id="NCID0EOMBG" xlink:type="simple">16°53'N, 53°05'E</named-content></named-content>, 14.X.2005, J. Halada (<named-content xmlns:xlink="http://www.w3.org/1999/xlink" content-type="dwc:institutional_code" xlink:type="simple">OLBL</named-content>/PCMS); 2 ♀♀, 4 ♂♂, 20 km S Taizz, 1200 m, <named-content xmlns:xlink="http://www.w3.org/1999/xlink" content-type="dwc:verbatimCoordinates" xlink:type="simple"><named-content content-type="geo-json" specific-use="{&#34;type&#34;:&#34;Point&#34;,&#34;coordinates&#34;:[43.950000,13.500000]}" id="NCID0E2MBG" xlink:type="simple">13°30'N, 43°57'E</named-content></named-content>, 24.X.2005, J. Halada (<named-content xmlns:xlink="http://www.w3.org/1999/xlink" content-type="dwc:institutional_code" xlink:type="simple">OLBL</named-content>/PCMS); 2 ♂♂, Jabal Bura, NEE Al Hudaydah, 200–800 m, <named-content xmlns:xlink="http://www.w3.org/1999/xlink" content-type="dwc:verbatimCoordinates" xlink:type="simple"><named-content content-type="geo-json" specific-use="{&#34;type&#34;:&#34;Point&#34;,&#34;coordinates&#34;:[43.400000,14.866667]}" id="NCID0EINBG" xlink:type="simple">14°52'N, 43°24'E</named-content></named-content>, 30.X-1.XI.2005, J. Halada (<named-content xmlns:xlink="http://www.w3.org/1999/xlink" content-type="dwc:institutional_code" xlink:type="simple">OLBL</named-content>/PCMS); 1 ♂, Wadi Aniz, SSW Sana, 1520 m, <named-content xmlns:xlink="http://www.w3.org/1999/xlink" content-type="dwc:verbatimCoordinates" xlink:type="simple"><named-content content-type="geo-json" specific-use="{&#34;type&#34;:&#34;Point&#34;,&#34;coordinates&#34;:[44.150000,15.000000]}" id="NCID0EVNBG" xlink:type="simple">14°60'N, 44°09'E</named-content></named-content>, 7.X.2005, J. Halada (<named-content xmlns:xlink="http://www.w3.org/1999/xlink" content-type="dwc:institutional_code" xlink:type="simple">OLBL</named-content>/PCMS).</p></tp:treatment-sec><tp:treatment-sec sec-type="distribution" id="SECID0E6NBG"><title>Distribution.</title><p>*Saudi Arabia, *Yemen; Algeria, the Canary Islands.</p><!--PageBreak --></tp:treatment-sec><tp:treatment-sec><!--Section generated to contain objects referenced in tp:taxon-treatment.--><fig id="F7" position="float" orientation="portrait"><object-id xmlns:xlink="http://www.w3.org/1999/xlink" content-type="doi" xlink:type="simple">10.3897/zookeys.872.35361.figures22-25</object-id><object-id xmlns:xlink="http://www.w3.org/1999/xlink" content-type="arpha" xlink:type="simple">A9873DD5E8EB5396A90C4EA77D4FC5E9</object-id><label>Figures 22–25.</label><caption><p>Genitalia, males, dorsal view. <bold>22</bold><italic><tp:taxon-name><tp:taxon-name-part taxon-name-part-type="genus" reg="Sphecodes">Sphecodes</tp:taxon-name-part> <tp:taxon-name-part taxon-name-part-type="species" reg="atlanticus">atlanticus</tp:taxon-name-part></tp:taxon-name></italic> Warncke <bold>23</bold><italic><tp:taxon-name><tp:taxon-name-part taxon-name-part-type="genus" reg="Sphecodes">S.</tp:taxon-name-part> <tp:taxon-name-part taxon-name-part-type="species" reg="scabri">scabri</tp:taxon-name-part> <tp:taxon-name-part taxon-name-part-type="subspecies" reg="collis">collis</tp:taxon-name-part></tp:taxon-name></italic> Wesmael <bold>24</bold><italic><tp:taxon-name><tp:taxon-name-part taxon-name-part-type="genus" reg="Sphecodes">S.</tp:taxon-name-part> <tp:taxon-name-part taxon-name-part-type="species" reg="dathei">dathei</tp:taxon-name-part></tp:taxon-name></italic> Schwarz <bold>25</bold><italic><tp:taxon-name><tp:taxon-name-part taxon-name-part-type="genus" reg="Sphecodes">S.</tp:taxon-name-part> <tp:taxon-name-part taxon-name-part-type="species" reg="crassus">crassus</tp:taxon-name-part></tp:taxon-name></italic> Thomson. Scale bars: 0.25 mm.</p></caption><graphic xmlns:xlink="http://www.w3.org/1999/xlink" xlink:href="zookeys-872-013-g007.jpg" position="float" orientation="portrait" xlink:type="simple" id="oo_327086.jpg"><uri content-type="original_file" xlink:type="simple">https://binary.pensoft.net/fig/327086</uri></graphic></fig></tp:treatment-sec><ref-list><ref id="B13"><mixed-citation xmlns:xlink="http://www.w3.org/1999/xlink" xlink:type="simple"><person-group><name name-style="western"><surname>Astafurova</surname><given-names>YuV</given-names></name><name name-style="western"><surname>Proshchalykin</surname><given-names>MYu</given-names></name><name name-style="western"><surname>Engel</surname><given-names>MS</given-names></name></person-group> (<year>2018a</year>) <article-title>The cuckoo bee genus <italic><tp:taxon-name><tp:taxon-name-part taxon-name-part-type="genus">Sphecodes</tp:taxon-name-part></tp:taxon-name></italic> Latreille, 1804 in Kazakhstan (<tp:taxon-name><tp:taxon-name-part taxon-name-part-type="order">Hymenoptera</tp:taxon-name-part></tp:taxon-name>: <tp:taxon-name><tp:taxon-name-part taxon-name-part-type="family">Halictidae</tp:taxon-name-part></tp:taxon-name>).</article-title><source>Far Eastern Entomologist</source><volume>369</volume>: <fpage>1</fpage>–<lpage>47</lpage>. <ext-link xlink:type="simple" ext-link-type="doi" xlink:href="10.25221/fee.369.1">https://doi.org/10.25221/fee.369.1</ext-link></mixed-citation></ref></ref-list></tp:taxon-treatment>
