# Supplementary material for: The distribution of the genus Sphecodes Latreille (Hymenoptera, Halictidae) of the Arabian Peninsula and surrounding countries with description of hitherto unknown female of S. atlanticus Warncke, 1992 and male of S. dathei Schwarz, 2010
Source: Zookeys. 2019 Aug 20;872:13–40. doi: 10.3897/zookeys.872.35361 (PMC6711934; doi:10.3897/zookeys.872.35361)
Supplement: XML Treatment for Sphecodes dathei [file zookeys.872.35361-treatment4.xml]

<!DOCTYPE tp:taxon-treatment
  PUBLIC "-//TaxonX//DTD Taxonomic Treatment Publishing DTD v0 20100105//EN" "tax-treatment-NSO.dtd">
<tp:taxon-treatment xmlns:tp="http://www.plazi.org/taxpub"><tp:treatment-meta><kwd-group><label>Taxon classification</label><kwd><named-content xmlns:xlink="http://www.w3.org/1999/xlink" content-type="kingdom">Animalia</named-content></kwd><kwd><named-content xmlns:xlink="http://www.w3.org/1999/xlink" content-type="order">Hymenoptera</named-content></kwd><kwd><named-content xmlns:xlink="http://www.w3.org/1999/xlink" content-type="family">Halictidae</named-content></kwd></kwd-group><mixed-citation publication-type="journal"><person-group><name><surname>Astafurova</surname><given-names>Yulia V.</given-names></name><name><surname>Proshchalykin</surname><given-names>Maxim Yu.</given-names></name><name><surname>Schwarz</surname><given-names>Maximilian</given-names></name></person-group><article-title>The distribution of the genus <italic><tp:taxon-name><tp:taxon-name-part taxon-name-part-type="genus" reg="Sphecodes">Sphecodes</tp:taxon-name-part></tp:taxon-name></italic> Latreille (<tp:taxon-name><tp:taxon-name-part taxon-name-part-type="order">Hymenoptera</tp:taxon-name-part></tp:taxon-name>, <tp:taxon-name><tp:taxon-name-part taxon-name-part-type="family">Halictidae</tp:taxon-name-part></tp:taxon-name>) of the Arabian Peninsula and surrounding countries with description of hitherto unknown female of <italic><tp:taxon-name><tp:taxon-name-part taxon-name-part-type="genus" reg="Sphecodes">S.</tp:taxon-name-part> <tp:taxon-name-part taxon-name-part-type="species" reg="atlanticus">atlanticus</tp:taxon-name-part></tp:taxon-name></italic> Warncke, 1992 and male of <italic><tp:taxon-name><tp:taxon-name-part taxon-name-part-type="genus" reg="Sphecodes">S.</tp:taxon-name-part> <tp:taxon-name-part taxon-name-part-type="species" reg="dathei">dathei</tp:taxon-name-part></tp:taxon-name></italic> Schwarz, 2010</article-title><source>Zookeys</source><day>20</day><month>8</month><year>2019</year><volume>872</volume><fpage>13</fpage><lpage>40</lpage><pub-id pub-id-type="doi">10.3897/zookeys.872.35361</pub-id></mixed-citation></tp:treatment-meta><tp:nomenclature><tp:taxon-name><object-id xmlns:xlink="http://www.w3.org/1999/xlink" content-type="arpha" xlink:type="simple">6D4AD2DBEB885FA39206B98C83009AB9</object-id>
              <tp:taxon-name-part taxon-name-part-type="genus" reg="Sphecodes">Sphecodes</tp:taxon-name-part>
              <tp:taxon-name-part taxon-name-part-type="species" reg="dathei">dathei</tp:taxon-name-part>
            </tp:taxon-name><tp:taxon-authority>Schwarz, 2010</tp:taxon-authority><xref ref-type="fig" rid="F4">Figures 12–15</xref><xref ref-type="fig" rid="F7">, 24</xref><tp:nomenclature-citation-list><tp:nomenclature-citation><tp:taxon-name>
                  <tp:taxon-name-part taxon-name-part-type="genus" reg="Sphecodes">Sphecodes</tp:taxon-name-part> <tp:taxon-name-part taxon-name-part-type="species" reg="dathei">dathei</tp:taxon-name-part></tp:taxon-name><comment>Schwarz, 2010: 483–486, ♀, plates 1–12 (holotype: ♀, United Arab Emirates, Wadi Shawkah, <named-content xmlns:xlink="http://www.w3.org/1999/xlink" content-type="dwc:verbatimCoordinates" xlink:type="simple"><named-content content-type="geo-json" specific-use="{&#34;type&#34;:&#34;Point&#34;,&#34;coordinates&#34;:[56.033333,25.100000]}" id="NCID0ETWBG" xlink:type="simple">25°06'N, 56°02'E</named-content></named-content>, 9–24.VI.2007, in water trap, A. van Harten leg.; <named-content xmlns:xlink="http://www.w3.org/1999/xlink" content-type="dwc:institutional_code" xlink:type="simple">SDEI</named-content>), examined.</comment></tp:nomenclature-citation></tp:nomenclature-citation-list></tp:nomenclature><tp:treatment-sec sec-type="diagnosis" id="SECID0E4WBG"><title>Diagnosis.</title><p>The species is similar to <italic><tp:taxon-name><tp:taxon-name-part taxon-name-part-type="genus" reg="Sphecodes">Sphecodes</tp:taxon-name-part> <tp:taxon-name-part taxon-name-part-type="species" reg="crassus">crassus</tp:taxon-name-part></tp:taxon-name></italic> Thomson, 1870 owing to the wide female metafemur (strongly enlarged in the basal half); strongly transverse female head; sparsely punctate mesoscutum in both sexes, weakly developed male antennal <!--PageBreak -->tyloids (usually covering less than 1/3 of ventral flagellar surfaces). The female of <italic><tp:taxon-name><tp:taxon-name-part taxon-name-part-type="genus" reg="Sphecodes">Sphecodes</tp:taxon-name-part> <tp:taxon-name-part taxon-name-part-type="species" reg="dathei">dathei</tp:taxon-name-part></tp:taxon-name></italic> differs from <italic><tp:taxon-name><tp:taxon-name-part taxon-name-part-type="genus" reg="Sphecodes">S.</tp:taxon-name-part> <tp:taxon-name-part taxon-name-part-type="species" reg="crassus">crassus</tp:taxon-name-part></tp:taxon-name></italic> by dense, apressed, snow-white, plumose pubescence obscuring integument in paraocular areas (sparse, simple pubescence not obscuring integument in <italic><tp:taxon-name><tp:taxon-name-part taxon-name-part-type="genus" reg="Sphecodes">S.</tp:taxon-name-part> <tp:taxon-name-part taxon-name-part-type="species" reg="crassus">crassus</tp:taxon-name-part></tp:taxon-name></italic>); the male differs by densely and relatively coarsely punctate T1 (in <italic><tp:taxon-name><tp:taxon-name-part taxon-name-part-type="genus" reg="Sphecodes">S.</tp:taxon-name-part> <tp:taxon-name-part taxon-name-part-type="species" reg="crassus">crassus</tp:taxon-name-part></tp:taxon-name></italic> T1 usually with a few fine punctures, rarely with relatively coarse and dense punctures). Both species have similar gonostylar shape, but <italic><tp:taxon-name><tp:taxon-name-part taxon-name-part-type="genus" reg="Sphecodes">S.</tp:taxon-name-part> <tp:taxon-name-part taxon-name-part-type="species" reg="dathei">dathei</tp:taxon-name-part></tp:taxon-name></italic> has a narrower, trapezoidal membranous portion of the gonostylus (wider, close to oval in <italic><tp:taxon-name><tp:taxon-name-part taxon-name-part-type="genus" reg="Sphecodes">S.</tp:taxon-name-part> <tp:taxon-name-part taxon-name-part-type="species" reg="crassus">crassus</tp:taxon-name-part></tp:taxon-name></italic>, Fig. <xref ref-type="fig" rid="F7">25</xref>).</p><fig id="F6" position="float" orientation="portrait"><object-id xmlns:xlink="http://www.w3.org/1999/xlink" content-type="doi" xlink:type="simple">10.3897/zookeys.872.35361.figures20-21</object-id><object-id xmlns:xlink="http://www.w3.org/1999/xlink" content-type="arpha" xlink:type="simple">89D46B82AA7B57579DFDF9621E895FAE</object-id><label>Figures 20, 21.</label><caption><p>Habitus, females, lateral view. <bold>20</bold><italic><tp:taxon-name><tp:taxon-name-part taxon-name-part-type="genus" reg="Sphecodes">Sphecodes</tp:taxon-name-part> <tp:taxon-name-part taxon-name-part-type="species" reg="albilabris">albilabris</tp:taxon-name-part></tp:taxon-name></italic> (Fabricius) <bold>21</bold><italic><tp:taxon-name><tp:taxon-name-part taxon-name-part-type="genus" reg="Sphecodes">S.</tp:taxon-name-part> <tp:taxon-name-part taxon-name-part-type="species" reg="rubripes">rubripes</tp:taxon-name-part></tp:taxon-name></italic> Spinola. Scale bars: 1.0 mm.</p></caption><graphic xmlns:xlink="http://www.w3.org/1999/xlink" xlink:href="zookeys-872-013-g006.jpg" position="float" orientation="portrait" xlink:type="simple" id="oo_327085.jpg"><uri content-type="original_file" xlink:type="simple">https://binary.pensoft.net/fig/327085</uri></graphic></fig><fig id="F7" position="float" orientation="portrait"><object-id xmlns:xlink="http://www.w3.org/1999/xlink" content-type="doi" xlink:type="simple">10.3897/zookeys.872.35361.figures22-25</object-id><object-id xmlns:xlink="http://www.w3.org/1999/xlink" content-type="arpha" xlink:type="simple">A9873DD5E8EB5396A90C4EA77D4FC5E9</object-id><label>Figures 22–25.</label><caption><p>Genitalia, males, dorsal view. <bold>22</bold><italic><tp:taxon-name><tp:taxon-name-part taxon-name-part-type="genus" reg="Sphecodes">Sphecodes</tp:taxon-name-part> <tp:taxon-name-part taxon-name-part-type="species" reg="atlanticus">atlanticus</tp:taxon-name-part></tp:taxon-name></italic> Warncke <bold>23</bold><italic><tp:taxon-name><tp:taxon-name-part taxon-name-part-type="genus" reg="Sphecodes">S.</tp:taxon-name-part> <tp:taxon-name-part taxon-name-part-type="species" reg="scabri">scabri</tp:taxon-name-part> <tp:taxon-name-part taxon-name-part-type="subspecies" reg="collis">collis</tp:taxon-name-part></tp:taxon-name></italic> Wesmael <bold>24</bold><italic><tp:taxon-name><tp:taxon-name-part taxon-name-part-type="genus" reg="Sphecodes">S.</tp:taxon-name-part> <tp:taxon-name-part taxon-name-part-type="species" reg="dathei">dathei</tp:taxon-name-part></tp:taxon-name></italic> Schwarz <bold>25</bold><italic><tp:taxon-name><tp:taxon-name-part taxon-name-part-type="genus" reg="Sphecodes">S.</tp:taxon-name-part> <tp:taxon-name-part taxon-name-part-type="species" reg="crassus">crassus</tp:taxon-name-part></tp:taxon-name></italic> Thomson. Scale bars: 0.25 mm.</p></caption><graphic xmlns:xlink="http://www.w3.org/1999/xlink" xlink:href="zookeys-872-013-g007.jpg" position="float" orientation="portrait" xlink:type="simple" id="oo_327086.jpg"><uri content-type="original_file" xlink:type="simple">https://binary.pensoft.net/fig/327086</uri></graphic></fig></tp:treatment-sec><tp:treatment-sec sec-type="description" id="SECID0EC4BG"><title>Description of hitherto unknown male.</title><p>Total body length 5.0–6.5 mm. Head (Fig. <xref ref-type="fig" rid="F4">12</xref>) black (except reddish mouthparts and brownish antenna); weakly transverse, 1.1 times as wide as long; vertex not elevated; distance from top of head to upper margin of lateral ocellus ca. two lateral ocellar diameters as seen in dorsal view; antenna (Fig. <xref ref-type="fig" rid="F4">13</xref>) reaches posterior margin of mesoscutum; F1 transverse, 0.6 times as long as wide; F2 long, 1.7 times as long as wide; remaining flagellomeres 1.2–1.3 times as long as wide; tyloids weakly developed (on F2–F4 covering less than 1/6 of ventral flagellar surfaces and from F5 onward covering less than 1/3); clypeus, frons, supraclypeal and paraocular areas with fine contiguous punctures (10–20 μm); ocello-ocular area and gena with shiny interspaces, punctures separated by 0.5–1 a puncture diameter; face below and above the antennal toruli with dense adpressed snow-white plumose pubescence obscuring integument; gena with similar pubescence, but not obscuring integument.</p><p>Mesosoma (Fig. <xref ref-type="fig" rid="F4">14</xref>) black; mesoscutum and mesoscutellum with punctures (20–25 μm) separated by 0.5–4 puncture diameters; mesepisternum and hypoepimeral area densely reticulate-rugose; propodeal triangle (Fig. <xref ref-type="fig" rid="F4">14</xref>) and vertical part of propodeum coarsely reticulate-rugose with shiny, smooth interspaces between wrinkles; lateral parts of propodeum coarse reticulate- to strigate-rugose with shiny interspaces between wrinkles; legs dark brown, but tarsi and partially tibia yellow or reddish. Hind wing costal margin with 5 hamuli.</p><p>Metasomal T1–T3 red (T1 black basally, T3 – apically); tergal discs (Fig. <xref ref-type="fig" rid="F4">15</xref>) with dense punctures (10–15 μm / 0.5–1), becoming sparse along marginal zone on T1; marginal zones smooth, impunctate; sterna with numerous microscopic setae pores; gonocoxite dorsally with a deep impression; membranous portion of gonostylus small, trapezoidal (Fig. <xref ref-type="fig" rid="F7">24</xref>).</p></tp:treatment-sec><tp:treatment-sec sec-type="material" id="SECID0EE5BG"><title>Material examined.</title><p>SAUDI ARABIA: 1 ♀, Wadi Majarish, 800 m, 12.II.1983, K. Guichard (<named-content xmlns:xlink="http://www.w3.org/1999/xlink" content-type="dwc:institutional_code" xlink:type="simple">NHMUK</named-content> 013380455); UNITED ARAB EMIRATES: 1 ♀, Hatta, 24.IV.1992 (<named-content xmlns:xlink="http://www.w3.org/1999/xlink" content-type="dwc:institutional_code" xlink:type="simple">NHMUK</named-content> 013380414); 1 ♂, idem, 19–20.V.1988 (<named-content xmlns:xlink="http://www.w3.org/1999/xlink" content-type="dwc:institutional_code" xlink:type="simple">NHMUK</named-content> 013380431); 7 ♂♂, idem, 14.IV.1990, I. Hammer (<named-content xmlns:xlink="http://www.w3.org/1999/xlink" content-type="dwc:institutional_code" xlink:type="simple">NHMUK</named-content> 013380428, 013380429, 013380430, 013380432, 013380433, 013380434, 013380430); YEMEN: 1 ♀, Lawdar, NE Aden, 1140 m, <named-content xmlns:xlink="http://www.w3.org/1999/xlink" content-type="dwc:verbatimCoordinates" xlink:type="simple"><named-content content-type="geo-json" specific-use="{&#34;type&#34;:&#34;Point&#34;,&#34;coordinates&#34;:[45.800000,13.883333]}" id="NCID0EN6BG" xlink:type="simple">13°53'N, 45°48'E</named-content></named-content>, 28.X.2005, J. Halada (<named-content xmlns:xlink="http://www.w3.org/1999/xlink" content-type="dwc:institutional_code" xlink:type="simple">OLBL</named-content>/PCMS).</p></tp:treatment-sec><tp:treatment-sec sec-type="Published records" id="SECID0EX6BG"><title>Published records.</title><p><xref ref-type="bibr" rid="B45">Schwarz 2010</xref>: 483 (United Arab Emirates).</p></tp:treatment-sec><tp:treatment-sec sec-type="distribution" id="SECID0ECAAI"><title>Distribution.</title><p>United Arab Emirates, *Saudi Arabia, *Yemen.</p><!--PageBreak --></tp:treatment-sec><tp:treatment-sec><!--Section generated to contain objects referenced in tp:taxon-treatment.--><fig id="F4" position="float" orientation="portrait"><object-id xmlns:xlink="http://www.w3.org/1999/xlink" content-type="doi" xlink:type="simple">10.3897/zookeys.872.35361.figures12-15</object-id><object-id xmlns:xlink="http://www.w3.org/1999/xlink" content-type="arpha" xlink:type="simple">70B23FEE35F258DF80FD3A1A7DF1980E</object-id><label>Figures 12–15.</label><caption><p><italic><tp:taxon-name><tp:taxon-name-part taxon-name-part-type="genus" reg="Sphecodes">Sphecodes</tp:taxon-name-part> <tp:taxon-name-part taxon-name-part-type="species" reg="dathei">dathei</tp:taxon-name-part></tp:taxon-name></italic> Schwarz, male. <bold>12</bold> Head, frontal view <bold>13</bold> antenna, frontal view <bold>14</bold> mesosoma, dorsal view <bold>15</bold> T1, dorsal view. Scale bars: 1.0 mm.</p></caption><graphic xmlns:xlink="http://www.w3.org/1999/xlink" xlink:href="zookeys-872-013-g004.jpg" position="float" orientation="portrait" xlink:type="simple" id="oo_327083.jpg"><uri content-type="original_file" xlink:type="simple">https://binary.pensoft.net/fig/327083</uri></graphic></fig></tp:treatment-sec><ref-list><ref id="B45"><mixed-citation xmlns:xlink="http://www.w3.org/1999/xlink" xlink:type="simple"><person-group><name name-style="western"><surname>Schwarz</surname><given-names>M</given-names></name></person-group> (<year>2010</year>) <article-title>Order <tp:taxon-name><tp:taxon-name-part taxon-name-part-type="order">Hymenoptera</tp:taxon-name-part></tp:taxon-name>, family <tp:taxon-name><tp:taxon-name-part taxon-name-part-type="family">Halictidae</tp:taxon-name-part></tp:taxon-name>. Supplementary records of the genus <italic><tp:taxon-name><tp:taxon-name-part taxon-name-part-type="genus">Sphecodes</tp:taxon-name-part></tp:taxon-name></italic> Latreille.</article-title><source>Arthropod fauna of the UAE</source><volume>3</volume>: <fpage>483</fpage>–<lpage>491</lpage>.</mixed-citation></ref></ref-list></tp:taxon-treatment>
