# Supplementary material for: The distribution of the genus Sphecodes Latreille (Hymenoptera, Halictidae) of the Arabian Peninsula and surrounding countries with description of hitherto unknown female of S. atlanticus Warncke, 1992 and male of S. dathei Schwarz, 2010
Source: Zookeys. 2019 Aug 20;872:13–40. doi: 10.3897/zookeys.872.35361 (PMC6711934; doi:10.3897/zookeys.872.35361)
Supplement: XML Treatment for Sphecodes nomioidis [file zookeys.872.35361-treatment11.xml]

<!DOCTYPE tp:taxon-treatment
  PUBLIC "-//TaxonX//DTD Taxonomic Treatment Publishing DTD v0 20100105//EN" "tax-treatment-NSO.dtd">
<tp:taxon-treatment xmlns:tp="http://www.plazi.org/taxpub"><tp:treatment-meta><kwd-group><label>Taxon classification</label><kwd><named-content xmlns:xlink="http://www.w3.org/1999/xlink" content-type="kingdom">Animalia</named-content></kwd><kwd><named-content xmlns:xlink="http://www.w3.org/1999/xlink" content-type="order">Hymenoptera</named-content></kwd><kwd><named-content xmlns:xlink="http://www.w3.org/1999/xlink" content-type="family">Halictidae</named-content></kwd></kwd-group><mixed-citation publication-type="journal"><person-group><name><surname>Astafurova</surname><given-names>Yulia V.</given-names></name><name><surname>Proshchalykin</surname><given-names>Maxim Yu.</given-names></name><name><surname>Schwarz</surname><given-names>Maximilian</given-names></name></person-group><article-title>The distribution of the genus <italic><tp:taxon-name><tp:taxon-name-part taxon-name-part-type="genus" reg="Sphecodes">Sphecodes</tp:taxon-name-part></tp:taxon-name></italic> Latreille (<tp:taxon-name><tp:taxon-name-part taxon-name-part-type="order">Hymenoptera</tp:taxon-name-part></tp:taxon-name>, <tp:taxon-name><tp:taxon-name-part taxon-name-part-type="family">Halictidae</tp:taxon-name-part></tp:taxon-name>) of the Arabian Peninsula and surrounding countries with description of hitherto unknown female of <italic><tp:taxon-name><tp:taxon-name-part taxon-name-part-type="genus" reg="Sphecodes">S.</tp:taxon-name-part> <tp:taxon-name-part taxon-name-part-type="species" reg="atlanticus">atlanticus</tp:taxon-name-part></tp:taxon-name></italic> Warncke, 1992 and male of <italic><tp:taxon-name><tp:taxon-name-part taxon-name-part-type="genus" reg="Sphecodes">S.</tp:taxon-name-part> <tp:taxon-name-part taxon-name-part-type="species" reg="dathei">dathei</tp:taxon-name-part></tp:taxon-name></italic> Schwarz, 2010</article-title><source>Zookeys</source><day>20</day><month>8</month><year>2019</year><volume>872</volume><fpage>13</fpage><lpage>40</lpage><pub-id pub-id-type="doi">10.3897/zookeys.872.35361</pub-id></mixed-citation></tp:treatment-meta><tp:nomenclature><tp:taxon-name><object-id xmlns:xlink="http://www.w3.org/1999/xlink" content-type="arpha" xlink:type="simple">5BE05D899B75554B805681C443A35A68</object-id>
              <tp:taxon-name-part taxon-name-part-type="genus" reg="Sphecodes">Sphecodes</tp:taxon-name-part>
              <tp:taxon-name-part taxon-name-part-type="species" reg="nomioidis">nomioidis</tp:taxon-name-part>
            </tp:taxon-name><tp:taxon-authority>Pesenko, 1979</tp:taxon-authority><tp:nomenclature-citation-list><tp:nomenclature-citation><tp:taxon-name>
                  <tp:taxon-name-part taxon-name-part-type="genus" reg="Sphecodes">Sphecodes</tp:taxon-name-part> <tp:taxon-name-part taxon-name-part-type="species" reg="nomioidis">nomioidis</tp:taxon-name-part></tp:taxon-name><comment>Pesenko, 1979: 860, ♀ (holotype: ♀, Ukraine: Donetsk Province, Yenaktsevo, 10.VIII.1978, V. Radchenko leg.; <named-content xmlns:xlink="http://www.w3.org/1999/xlink" content-type="dwc:institutional_code" xlink:type="simple">ZISP</named-content>).</comment></tp:nomenclature-citation></tp:nomenclature-citation-list></tp:nomenclature><tp:treatment-sec sec-type="diagnosis" id="SECID0EJPBI"><title>Diagnosis.</title><p>Refer to diagnosis for <italic><tp:taxon-name><tp:taxon-name-part taxon-name-part-type="genus" reg="Sphecodes">S.</tp:taxon-name-part> <tp:taxon-name-part taxon-name-part-type="species" reg="marginatus">marginatus</tp:taxon-name-part></tp:taxon-name></italic>, above.</p></tp:treatment-sec><tp:treatment-sec sec-type="material" id="SECID0E1PBI"><title>Material examined.</title><p>UNITED ARAB EMIRATES: 4 ♂♂, Hatta, 14.IV.1990, I. Hamer (<named-content xmlns:xlink="http://www.w3.org/1999/xlink" content-type="dwc:institutional_code" xlink:type="simple">NHMUK</named-content> 013380411, 013380415, 013380416, 013380417); OMAN: 1 ♂, Rostaq, 350 m, 21–31.III.1976, K. Guichard (<named-content xmlns:xlink="http://www.w3.org/1999/xlink" content-type="dwc:institutional_code" xlink:type="simple">NHMUK</named-content> 013380443).</p></tp:treatment-sec><tp:treatment-sec sec-type="Published records" id="SECID0EQQBI"><title>Published records.</title><p><xref ref-type="bibr" rid="B20">Bogusch and Straka 2012</xref>: 14 (Jordan).</p></tp:treatment-sec><tp:treatment-sec sec-type="distribution" id="SECID0E1QBI"><title>Distribution.</title><p>*United Arab Emirates, *Oman, Jordan; South and Central Europe (west to Austria), Ukraine, Russia (SW of the European part), Turkey.</p><!--PageBreak --></tp:treatment-sec><ref-list><ref id="B20"><mixed-citation xmlns:xlink="http://www.w3.org/1999/xlink" xlink:type="simple"><person-group><name name-style="western"><surname>Bogusch</surname><given-names>P</given-names></name><name name-style="western"><surname>Straka</surname><given-names>J</given-names></name></person-group> (<year>2012</year>) <article-title>Review and identification of the cuckoo bees of central Europe (<tp:taxon-name><tp:taxon-name-part taxon-name-part-type="order">Hymenoptera</tp:taxon-name-part></tp:taxon-name>: <tp:taxon-name><tp:taxon-name-part taxon-name-part-type="family">Halictidae</tp:taxon-name-part></tp:taxon-name>: <italic><tp:taxon-name><tp:taxon-name-part taxon-name-part-type="genus">Sphecodes</tp:taxon-name-part></tp:taxon-name></italic>).</article-title><source>Zootaxa</source><volume>3311</volume>: <fpage>1</fpage>–<lpage>41</lpage>. <ext-link xlink:type="simple" ext-link-type="doi" xlink:href="10.11646/zootaxa.3311.1.1">https://doi.org/10.11646/zootaxa.3311.1.1</ext-link></mixed-citation></ref></ref-list></tp:taxon-treatment>
