# Supplementary material for: The distribution of the genus Sphecodes Latreille (Hymenoptera, Halictidae) of the Arabian Peninsula and surrounding countries with description of hitherto unknown female of S. atlanticus Warncke, 1992 and male of S. dathei Schwarz, 2010
Source: Zookeys. 2019 Aug 20;872:13–40. doi: 10.3897/zookeys.872.35361 (PMC6711934; doi:10.3897/zookeys.872.35361)
Supplement: XML Treatment for Sphecodes villosulus [file zookeys.872.35361-treatment23.xml]

<!DOCTYPE tp:taxon-treatment
  PUBLIC "-//TaxonX//DTD Taxonomic Treatment Publishing DTD v0 20100105//EN" "tax-treatment-NSO.dtd">
<tp:taxon-treatment xmlns:tp="http://www.plazi.org/taxpub"><tp:treatment-meta><kwd-group><label>Taxon classification</label><kwd><named-content xmlns:xlink="http://www.w3.org/1999/xlink" content-type="kingdom">Animalia</named-content></kwd><kwd><named-content xmlns:xlink="http://www.w3.org/1999/xlink" content-type="order">Hymenoptera</named-content></kwd><kwd><named-content xmlns:xlink="http://www.w3.org/1999/xlink" content-type="family">Halictidae</named-content></kwd></kwd-group><mixed-citation publication-type="journal"><person-group><name><surname>Astafurova</surname><given-names>Yulia V.</given-names></name><name><surname>Proshchalykin</surname><given-names>Maxim Yu.</given-names></name><name><surname>Schwarz</surname><given-names>Maximilian</given-names></name></person-group><article-title>The distribution of the genus <italic><tp:taxon-name><tp:taxon-name-part taxon-name-part-type="genus" reg="Sphecodes">Sphecodes</tp:taxon-name-part></tp:taxon-name></italic> Latreille (<tp:taxon-name><tp:taxon-name-part taxon-name-part-type="order">Hymenoptera</tp:taxon-name-part></tp:taxon-name>, <tp:taxon-name><tp:taxon-name-part taxon-name-part-type="family">Halictidae</tp:taxon-name-part></tp:taxon-name>) of the Arabian Peninsula and surrounding countries with description of hitherto unknown female of <italic><tp:taxon-name><tp:taxon-name-part taxon-name-part-type="genus" reg="Sphecodes">S.</tp:taxon-name-part> <tp:taxon-name-part taxon-name-part-type="species" reg="atlanticus">atlanticus</tp:taxon-name-part></tp:taxon-name></italic> Warncke, 1992 and male of <italic><tp:taxon-name><tp:taxon-name-part taxon-name-part-type="genus" reg="Sphecodes">S.</tp:taxon-name-part> <tp:taxon-name-part taxon-name-part-type="species" reg="dathei">dathei</tp:taxon-name-part></tp:taxon-name></italic> Schwarz, 2010</article-title><source>Zookeys</source><day>20</day><month>8</month><year>2019</year><volume>872</volume><fpage>13</fpage><lpage>40</lpage><pub-id pub-id-type="doi">10.3897/zookeys.872.35361</pub-id></mixed-citation></tp:treatment-meta><tp:nomenclature><tp:taxon-name><object-id xmlns:xlink="http://www.w3.org/1999/xlink" content-type="arpha" xlink:type="simple">D12FCFAA24895241B1E7149122E79AA7</object-id>
              <tp:taxon-name-part taxon-name-part-type="genus" reg="Sphecodes">Sphecodes</tp:taxon-name-part>
              <tp:taxon-name-part taxon-name-part-type="species" reg="villosulus">villosulus</tp:taxon-name-part>
            </tp:taxon-name><tp:taxon-authority>Schwarz, 2010</tp:taxon-authority><tp:nomenclature-citation-list><tp:nomenclature-citation><tp:taxon-name>
                  <tp:taxon-name-part taxon-name-part-type="genus" reg="Sphecodes">Sphecodes</tp:taxon-name-part> <tp:taxon-name-part taxon-name-part-type="species" reg="villosulus">villosulus</tp:taxon-name-part></tp:taxon-name><comment>Schwarz, 2010: 486–491, ♀, ♂ (holotype: ♀, United Arab Emirates, Dubai, Nakhalai, 28–30.IV.1984, in Malaise trap, E. Sugden leg.; <named-content xmlns:xlink="http://www.w3.org/1999/xlink" content-type="dwc:institutional_code" xlink:type="simple">BLCU</named-content>).</comment></tp:nomenclature-citation></tp:nomenclature-citation-list></tp:nomenclature><tp:treatment-sec sec-type="diagnosis" id="SECID0E2YDI"><title>Diagnosis.</title><p>This species differs from other small Palaearctic species with 5–6 hamuli in the hind wing by having a unique combination of simple mandibles and the male gonocoxite dorsally with an impression. The female is closest to <italic><tp:taxon-name><tp:taxon-name-part taxon-name-part-type="genus" reg="Sphecodes">S.</tp:taxon-name-part> <tp:taxon-name-part taxon-name-part-type="species" reg="armeniacus">armeniacus</tp:taxon-name-part></tp:taxon-name></italic> owing to dense appressed snow-white pubescence obscuring the integument on face, a transverse head and sparsely punctate mesoscutum, but differs from this species by sparser and finer punctate ocello-ocular area (3–5 μm / 2–3 versus 5–10 μm / 1–2) and strongly transverse F3 (almost square in <italic><tp:taxon-name><tp:taxon-name-part taxon-name-part-type="genus" reg="Sphecodes">S.</tp:taxon-name-part> <tp:taxon-name-part taxon-name-part-type="species" reg="armeniacus">armeniacus</tp:taxon-name-part></tp:taxon-name></italic>). The male of <italic><tp:taxon-name><tp:taxon-name-part taxon-name-part-type="genus" reg="Sphecodes">S.</tp:taxon-name-part> <tp:taxon-name-part taxon-name-part-type="species" reg="villosulus">villosulus</tp:taxon-name-part></tp:taxon-name></italic> recalls <italic><tp:taxon-name><tp:taxon-name-part taxon-name-part-type="genus" reg="Sphecodes">S.</tp:taxon-name-part> <tp:taxon-name-part taxon-name-part-type="species" reg="miniatus">miniatus</tp:taxon-name-part></tp:taxon-name></italic> in the rectangular gonostylar shape, but clearly differs from this species by the less developed tyloids on the flagellomeres extending to approximately a half of ventral flagellar surfaces (versus those across 4/5).</p></tp:treatment-sec><tp:treatment-sec sec-type="material" id="SECID0EN1DI"><title>Material examined.</title><p>UNITED ARAB EMIRATES: 1 ♀, 1♂, Abu Dhabi, 30.I.1987, I. Hamer (<named-content xmlns:xlink="http://www.w3.org/1999/xlink" content-type="dwc:institutional_code" xlink:type="simple">NHMUK</named-content> 013380419, 013380423); 1 ♀, 2♂♂, Abu Dhabi, 31.III.1987 (<named-content xmlns:xlink="http://www.w3.org/1999/xlink" content-type="dwc:institutional_code" xlink:type="simple">NHMUK</named-content> 013380418, 013380421, 013380420); 1 ♀, idem, 10.IV.1987, I. Hamer (<named-content xmlns:xlink="http://www.w3.org/1999/xlink" content-type="dwc:institutional_code" xlink:type="simple">NHMUK</named-content> 013380422); 1 ♀, Hatta, 20.XII.1990 (<named-content xmlns:xlink="http://www.w3.org/1999/xlink" content-type="dwc:institutional_code" xlink:type="simple">NHMUK</named-content> 013380424); 2 ♂♂, idem, 23.VIII.1991 (<named-content xmlns:xlink="http://www.w3.org/1999/xlink" content-type="dwc:institutional_code" xlink:type="simple">NHMUK</named-content> 013380426, 013380427); 1 ♀, idem, 5.III.1993, I. Hamer (<named-content xmlns:xlink="http://www.w3.org/1999/xlink" content-type="dwc:institutional_code" xlink:type="simple">NHMUK</named-content> 013380425); 3 ♀♀, North Ras, Al Khaimah, 17.II.2018 (M. Mokrousov) (<named-content xmlns:xlink="http://www.w3.org/1999/xlink" content-type="dwc:institutional_code" xlink:type="simple">ZISP</named-content>); SAUDI ARABIA: 1 ♀, Riyadh, El Ha’ir, 19.III.1980, K.M. Guichard (<named-content xmlns:xlink="http://www.w3.org/1999/xlink" content-type="dwc:institutional_code" xlink:type="simple">NHMUK</named-content> 013380448); OMAN: 1 ♀, Rostaq, 350 m, 21–31.III.1976, K.M.Guichard (<named-content xmlns:xlink="http://www.w3.org/1999/xlink" content-type="dwc:institutional_code" xlink:type="simple">NHMUK</named-content> 013380444).</p></tp:treatment-sec><tp:treatment-sec sec-type="Published records" id="SECID0E23DI"><title>Published records.</title><p><xref ref-type="bibr" rid="B45">Schwarz 2010</xref>: 486 (United Arab Emirates); <xref ref-type="bibr" rid="B3">Ascher and Pickering 2019</xref> (United Arab Emirates).</p></tp:treatment-sec><tp:treatment-sec sec-type="distribution" id="SECID0EJ4DI"><title>Distribution.</title><p>United Arab Emirates, *Oman, *Saudi Arabia.</p></tp:treatment-sec><ref-list><ref id="B45"><mixed-citation xmlns:xlink="http://www.w3.org/1999/xlink" xlink:type="simple"><person-group><name name-style="western"><surname>Schwarz</surname><given-names>M</given-names></name></person-group> (<year>2010</year>) <article-title>Order <tp:taxon-name><tp:taxon-name-part taxon-name-part-type="order">Hymenoptera</tp:taxon-name-part></tp:taxon-name>, family <tp:taxon-name><tp:taxon-name-part taxon-name-part-type="family">Halictidae</tp:taxon-name-part></tp:taxon-name>. Supplementary records of the genus <italic><tp:taxon-name><tp:taxon-name-part taxon-name-part-type="genus">Sphecodes</tp:taxon-name-part></tp:taxon-name></italic> Latreille.</article-title><source>Arthropod fauna of the UAE</source><volume>3</volume>: <fpage>483</fpage>–<lpage>491</lpage>.</mixed-citation></ref><ref id="B3"><mixed-citation xmlns:xlink="http://www.w3.org/1999/xlink" xlink:type="simple"><person-group><name name-style="western"><surname>Ascher</surname><given-names>JS</given-names></name><name name-style="western"><surname>Pickering</surname><given-names>J</given-names></name></person-group> (<year>2019</year>) Discover Life bee species guide and world checklist (<tp:taxon-name><tp:taxon-name-part taxon-name-part-type="order">Hymenoptera</tp:taxon-name-part></tp:taxon-name>: <tp:taxon-name><tp:taxon-name-part taxon-name-part-type="superfamily">Apoidea</tp:taxon-name-part></tp:taxon-name>: <tp:taxon-name><tp:taxon-name-part taxon-name-part-type="clade">Anthophila</tp:taxon-name-part></tp:taxon-name>). <ext-link xlink:type="simple" ext-link-type="uri" xlink:href="http://www.discoverlife.org/mp/20q?guide=Apoidea_species">http://www.discoverlife.org/mp/20q?guide=Apoidea_species</ext-link> [Accessed 20 March 2018]</mixed-citation></ref></ref-list></tp:taxon-treatment>
